# Supplementary material for: MiR-30c-5p/ATG5 Axis Regulates the Progression of Parkinson’s Disease
Source: Front Cell Neurosci. 2021 May 25;15:644507. doi: 10.3389/fncel.2021.644507 (PMC8185285; doi:10.3389/fncel.2021.644507)
Supplement: SUPPLEMENTARY TABLE 1 — Statistical data (F, degrees of freedom, and significance for the factors and interactions) were shown in supplemental spreadsheet 1. [file Data_Sheet_1.xlsx]

## Sheet: One-way ANOVA
Supplemental spreadsheet 1
Photo serial number	F value	Between-groups degrees of freedom	Within groups degrees of freedom	p value
1A	119.4	5	12	<0.0001
1B	24.08	5	12	<0.0001
1C	42.52	5	12	<0.0001
1D	75.36	5	12	<0.0001
1E	17.51	5	12	<0.0001
1F	53.66	5	12	<0.0001
1G	48.69	5	12	<0.0001
1H-Bcl-2	75.11	5	12	<0.0001
1H-Bax	75.91	5	12	<0.0001
1J-Bcl-2	59.15	5	12	<0.0001
1J-Bax	74.85	5	12	<0.0001
1J-C-caspase-3	78.59	5	12	<0.0001
2A	115.9	5	12	<0.0001
2B	117.5	5	12	<0.0001
2C	99.49	5	12	<0.0001
2D	119.2	5	12	<0.0001
2F	205.2	5	12	<0.0001
2G-P62	67.57	5	12	<0.0001
2G-ATG5	74.77	5	12	<0.0001
3B	102.2	3	8	<0.0001
3C-P62	64.59	3	8	<0.0001
3C-ATG5	64.48	3	8	<0.0001
3D	13.3	3	8	0.0018
3E	18.89	3	8	0.0005
3F	35.95	3	8	<0.0001
3G	18.26	3	8	0.0006
3H	35.85	3	8	<0.0001
3I	33.39	3	8	<0.0001
4A-Bcl-2	81.01	3	8	<0.0001
4A-Bax	75.59	3	8	<0.0001
4C-Bcl-2	72.71	3	8	<0.0001
4C-Bax	59.41	3	8	<0.0001
4C-C-caspase-3	101.9	3	8	<0.0001
4D	96.06	3	8	<0.0001
4E	109.3	3	8	<0.0001
4F	81.28	3	8	<0.0001
4G	388.2	3	8	<0.0001
6A	46.88	6	14	<0.0001
6B	188.6	6	14	<0.0001
6C	171.9	6	14	<0.0001
6D	108.3	5	12	<0.0001
6F	8.375	5	12	0.0013
6G	8.067	5	12	0.0015
6H	20.4	5	12	<0.0001
7B	127.1	5	12	<0.0001
7C-Bcl-2	94.85	5	12	<0.0001
7C-Bax	90.02	5	12	<0.0001
7E-Bcl-2	105.7	5	12	<0.0001
7E-Bax	75.75	5	12	<0.0001
7E-C-caspase-3	80.52	5	12	<0.0001
8A	105.7	4	10	<0.0001
8B-Bcl-2	140.8	4	10	<0.0001
8B-Bax	150.6	4	10	<0.0001
8B-C-caspase-3	150.6	4	10	<0.0001
8D-Bcl-2	186.4	4	10	<0.0001
8D-Bax	110	4	10	<0.0001
8D-C-caspase-3	65.83	4	10	<0.0001
8F	423.7	4	10	<0.0001
8G-P62	121.1	4	10	<0.0001
8G-ATG5	156.8	4	10	<0.0001

## Sheet: Student's t-test
Photo serial number	t value	Degrees of freedom	p value
5B-ATG5-WT	9.037	4	0.0008
5B-ATG5-MUT	0.3674	4	0.7319

## Sheet: Two-way ANOVA
Photo serial number		F value	Between-groups degrees of freedom	Within groups degrees of freedom	p value
6E	Interaction	7.464	10	36	<0.0001
	Time	276.6	2	36	<0.0001
	Concentration	42.27	5	36	<0.0001
